# Supplementary material for: Assessment of Inter-Laboratory Differences in SARS-CoV-2 Consensus Genome Assemblies between Public Health Laboratories in Australia
Source: Viruses. 2022 Jan 19;14(2):185. doi: 10.3390/v14020185 (PMC8875182; doi:10.3390/v14020185)
Supplement: Supplementary file 1 [file viruses-14-00185-s001.zip]

Archive with 4 entries (4 files):
- Supplementary_Figure_S1.pdf
- Supplementary_Table_S1.csv
- Supplementary_Table_S2.csv
- Supplementary_Table_S3.csv
